# Supplementary material for: Hearing Health Awareness and the Need for Educational Outreach Amongst Teachers in Malawi
Source: Audiol Res. 2023 Apr 12;13(2):271–84. doi: 10.3390/audiolres13020024 (PMC10135795; doi:10.3390/audiolres13020024)
Supplement: Supplementary file 1 [file audiolres-13-00024-s001.zip]

Archive with 1 entries (1 files):
- audiolres-2212033-supplementary.pdf
